# Supplementary material for: Isolation and genomic characterization of five novel strains of Erysipelotrichaceae from commercial pigs
Source: BMC Microbiol. 2021 Apr 23;21:125. doi: 10.1186/s12866-021-02193-3 (PMC8063399; doi:10.1186/s12866-021-02193-3)
Supplement: Supplementary file 8 — Additional file 8: Table S1. Accession numbers, genome coverage and size, and the pathway of GalNAc of the strains downloaded from NCBI. [file 12866_2021_2193_MOESM8_ESM.xlsx]

## Sheet: Table S1
Table S1. Accession numbers, genome coverage and size, and the pathway of GalNAc of the strains downloaded from NCBI.
Strain name	Accession numbers	Genome coverage	Total sequence length	pathway of GalNAc
Absiella_argi_JCM30884	GCA_010537155.1	1191x	2996298	√
Absiella_sp_9CBEGH2	GCA_010537335.1	1279x	2488096	√
Clostridium_innocuum_strainATCC14501	GCA_012317185.1	100.0x	4718906	√
Clostridium_innocuum_strainLC-LUMC-CI-001	GCA_012271835.1	100.0x	4289702	√
Erysipelothrix_larvae_strain_LV19	GCA_001545095.1	unspecified	2511486	√
Erysipelothrix_rhusiopathiae_str_Fujisawa	GCA_000270085.1	23.5 x	1787941	√
Erysipelothrix_rhusiopathiae_strain_NCTC8163	GCA_900637845.1	100x	1770411	√
Erysipelothrix_rhusiopathiae_strainGXBY-1	GCA_001602155.1	62x	1876490	√
Erysipelothrix_rhusiopathiae_strainKC-Sb-R1	GCA_003722215.1	417.0x	1771674	√
Erysipelothrix_rhusiopathiae_strainML101	GCA_003226675.1	500.0x	1854248	√
Erysipelothrix_rhusiopathiae_strainWH13013	GCA_001723625.1	630x	1778058	√
Erysipelothrix_rhusiopathiae_strainZJ	GCA_007725185.1	200.0x	1945689	√
Erysipelothrix_rhusiopathiae_SY1027	GCA_000404205.1	unspecified	1752910	√
Erysipelothrix_sp_15TAL0474	GCA_003931795.1	25.0x	1722938	×
Erysipelothrix_sp_HDW6A	GCA_011400295.1	540.0x	2043172	×
Erysipelothrix_sp_HDW6B	GCA_011301115.1	290.0x	2255181	√
Erysipelothrix_sp_HDW6C	GCA_011299615.1	350.0x	2357642	√
Erysipelotrichaceae_bacterium_GAM147	GCA_003573995.1	157x	2753585	×
Erysipelotrichaceae_bacterium_I46	GCA_001688965.2	189.87x	4468297	√
Erysipelotrichaceae_bacterium_SG0102	GCA_003925875.1	245x	3212924	×
Eubacterium_cylindroides_T2-87/DSM 1402	GCA_014131695.1	281.6586x	3247604	×
Faecalibaculum_rodentium_strain_Alo17	GCA_001564455.1	938.46x	2542486	×
Longibaculum_sp_KGMB06250	GCA_006351825.1	410.0x	2918948	×
Turicibacter_sanguinis_strainMOL361	GCA_013046825.1	58.6x	2999687	×
Turicibacter_sp_H121	GCA_001543345.1	74x	2622031	×

## Sheet: Table S2
Table S2. Statistic description for sequencing data of five isolates.
Type	4-8-110		4-15-1		4-2-123		4-6-57		5-26-39
	Raw Reads	Filtered Reads	Raw Reads	Filtered Reads	Raw Reads	Filtered Reads	Raw Reads	Filtered Reads	Raw Reads	Filtered Reads
Bases(bp)	2002277182	1927595658	2201402213	2106256745	2394840742	2233509214	1408101386	1344056230	2384939891	2236819919
Reads number	83501	78325	97313	90552	119633	105007	72064	64378	119430	105677
Reads mean length (bp)	23979.1	24610.2	22621.9	23260.2	20018.2	21270.1	19539.6	20877.6	19969.3	21166.6
Reads N50 (bp)	35389	35426	33654	33740	30084	30057	28894	28884	28739	28733
Longest Reads (bp)	194387	194387	187828	187828	178336	178336	139114	139114	151717	151717
mean quality	9.53	9.67	9.45	9.61	9.33	9.58	9.74	9.93	9.31	9.52
# A total of 48,002 reads with 0.54 Gbases were excluded because of low quality (with mean qscore template <7) and short reads (length < 1,000).

## Sheet: Table S3
Table S3. Genome size, the number of contigs and sequencing depth for each strain.
Type	4-8-110	4-15-1	4-2-123	4-6-57	5-26-39
Estimate strain's name	Erysipelotrichaceae bacterium OH741_COT-311-4-8-110	Erysipelotrichaceae bacterium OH741_COT-311-4-15-1	Eubacterium sp. AM28-29-4-2-123	Faecalitalea cylindroides-4-6-57	Faecalitalea cylindroides-5-26-39
Genome size (bp)	2329541	2417034	2453470	2344803	2279876
Contig Number	1	2	1	1	1
Contig N50 (bp)	2329541	2352596	2453470	2344803	2279876
Longest contig (bp)	2329541	2352596	2453470	2344803	2279876
Shortest contig (bp)	-	64438	-	-	-
Sequencing depth(X)	790.26	845.52/256.40	839.57	547.47	921.43

## Sheet: Table S4
Table S4.The ANI values among whole genome sequences of five isolated strains.
	4-2-123	4-6-57	4-8-110	4-15-1	5-26-39
4-2-123	100
4-6-57	72.87	100
4-8-110	67.83	68	100
4-15-1	67.99	72.72	97.35	100
5-26-39	72.26	98.87	66.77	70.84	100

## Sheet: Table S5
Table S5. Genome structures predicted for five isolates.
Type		4-8-110		4-15-1		4-2-123		4-6-57		5-26-39
		Number	Length (bp)	Number	Length (bp)	Number	Length (bp)	Number	Length (bp)	Number	Length (bp)
tRNA		73	5709	73	5709	53	4148	49	3841	48	3766
rRNA	16S	4	6094	4	6101	7	10705	5	7576	5	7563
rRNA	23S	4	11570	4	11569	7	20279	5	14455	5	14450
rRNA	5S	4	452	4	452	7	791	5	565	5	565
CDS		2281	2095929	2398	2173398	2475	2155674	2339	2107584	2286	2048133
CRISPR		1	235	0	0	0	0	3	4985	1	1951
genomic_island		0	0	0	0	0	0	0	0	0	0

## Sheet: Table S6
Table S6. Annotation of proteins shared by five isolates with KEGG pathways at the different levels.
Function term at the level 1	Function term at the level 2	Function term at the level 3	Percentage of the proteins involved in the pathway in all 67 shared proteins	Proteins involving in the pathway
Metabolism	Amino acid metabolism	Histidine metabolism	1.49254	euc: EC1_15900
Metabolism	Amino acid metabolism	D-Glutamine and D-glutamate metabolism	1.49254	euc: EC1_02350
Metabolism	Amino acid metabolism	Glutathione metabolism	1.49254	erb: A4V01_00545
Metabolism	Biosynthesis of other secondary metabolites	Streptomycin biosynthesis	2.98507	euc: EC1_19810, fro: AALO17_14070
Metabolism	Carbohydrate metabolism	Pentose and glucuronate interconversions	1.49254	euc: EC1_02390
Metabolism	Carbohydrate metabolism	Fructose and mannose metabolism	1.49254	euc: EC1_05580
Metabolism	Carbohydrate metabolism	Starch and sucrose metabolism	1.49254	fro: AALO17_14070
Metabolism	Carbohydrate metabolism	Amino sugar and nucleotide sugar metabolism	1.49254	fro: AALO17_14070
Metabolism	Carbohydrate metabolism	Glycolysis / Gluconeogenesis	4.47761	fro: AALO17_07220, euc: EC1_05580, fro: AALO17_14070
Metabolism	Carbohydrate metabolism	Pentose phosphate pathway	5.97015	euc: EC1_05580, euc: EC1_08690, fro: AALO17_14070, euc: EC1_02390
Metabolism	Carbohydrate metabolism	Galactose metabolism	5.97015	fro: AALO17_14070, erb: A4V01_20725, erb: A4V01_15655, erb: A4V01_20740
Metabolism	Energy metabolism	Methane metabolism	1.49254	fro: AALO17_07220
Metabolism	Energy metabolism	Carbon fixation in photosynthetic organisms	2.98507	euc: EC1_08690, euc: EC1_02390
Metabolism	Glycan biosynthesis and metabolism	Peptidoglycan biosynthesis	2.98507	euc: EC1_02350, erb: A4V01_15245
Metabolism	Metabolism of cofactors and vitamins	Porphyrin and chlorophyll metabolism	1.49254	euc: EC1_14990
Metabolism	Metabolism of cofactors and vitamins	Thiamine metabolism	2.98507	erb: A4V01_12305, euc: EC1_14650
Metabolism	Metabolism of terpenoids and polyketides	Biosynthesis of ansamycins	1.49254	euc: EC1_08690
Metabolism	Metabolism of terpenoids and polyketides	Terpenoid backbone biosynthesis	2.98507	erb: A4V01_12305, erb: A4V01_04415
Metabolism	Nucleotide metabolism	Pyrimidine metabolism	2.98507	erb: A4V01_14355, erb: A4V01_01745
Metabolism	Nucleotide metabolism	Purine metabolism	5.97015	euc: EC1_21030, fro: AALO17_14070, erb: A4V01_14355, erb: A4V01_01745
Metabolism	Xenobiotics biodegradation and metabolism	Drug metabolism - other enzymes	1.49254	euc: EC1_21030
Cellular Processes	Cell growth and death	Cell cycle - Caulobacter	1.49254	erb: A4V01_15245
Cellular Processes	Cellular community - prokaryotes	Quorum sensing	1.49254	euc: EC1_13960
Environmental Information Processing	Membrane transport	ABC transporters	1.49254	euc: EC1_06850
Environmental Information Processing	Membrane transport	Bacterial secretion system	1.49254	euc: EC1_13960
Environmental Information Processing	Membrane transport	Phosphotransferase system (PTS)	2.98507	erb: A4V01_20740, erb: A4V01_20725
Environmental Information Processing	Signal transduction	HIF-1 signaling pathway	1.49254	fro: AALO17_07220
Genetic Information Processing	Folding, sorting and degradation	Protein export	1.49254	euc: EC1_13960
Genetic Information Processing	Folding, sorting and degradation	Sulfur relay system	1.49254	euc: EC1_14650
Genetic Information Processing	Folding, sorting and degradation	RNA degradation	2.98507	fro: AALO17_10320, fro: AALO17_07220
Genetic Information Processing	Replication and repair	Nucleotide excision repair	1.49254	euc: EC1_18710
Genetic Information Processing	Replication and repair	Mismatch repair	2.98507	erb: A4V01_14355, erb: A4V01_01745
Genetic Information Processing	Replication and repair	DNA replication	4.47761	erb: A4V01_14355, erb: A4V01_01745, erb: A4V01_12570
Genetic Information Processing	Replication and repair	Homologous recombination	4.47761	fro: AALO17_13300, erb: A4V01_14355, erb: A4V01_01745
Genetic Information Processing	Translation	Aminoacyl-tRNA biosynthesis	5.97015	euc: EC1_17240, euc: EC1_14990, euc: EC1_12120, fro: AALO17_12240,
Genetic Information Processing	Translation	Ribosome	7.46269	euc: EC1_03080, euc: EC1_07260, erb: A4V01_21885, euc: EC1_07010, euc: EC1_06820
Human Diseases	Drug resistance: antimicrobial	Vancomycin resistance	1.49254	erb: A4V01_15245
Human Diseases	Infectious disease: bacterial	Legionellosis	1.49254	fro: AALO17_10660
Others	Others	Others	4.47761	fro: AALO17_07220, euc: EC1_08690, euc: EC1_02390
Others	Others	Others	5.97015	fro: AALO17_07220, euc: EC1_08690, euc: EC1_02390, euc: EC1_15900
Others	Others	Others	8.95522	fro: AALO17_07220, euc: EC1_05580, euc: EC1_08690, fro: AALO17_14070, euc: EC1_02390, euc: EC1_14990
Others	Others	Others	11.9403	fro: AALO17_07220, euc: EC1_05580, euc: EC1_19810, euc: EC1_08690, fro: AALO17_14070, euc: EC1_02390, erb: A4V01_12305, erb: A4V01_04415
Others	Others	Others	13.4328	fro: AALO17_07220, euc: EC1_05580, euc: EC1_08690, fro: AALO17_14070, euc: EC1_02390, euc: EC1_14990, erb: A4V01_12305, euc: EC1_15900, erb: A4V01_04415
Others	Others	Others	25.3731	erb: A4V01_00545, fro: AALO17_07220, euc: EC1_05580, euc: EC1_21030, euc: EC1_02350, euc: EC1_08690, fro: AALO17_14070, euc: EC1_02390, euc: EC1_14990, erb: A4V01_14355, erb: A4V01_15245, erb: A4V01_12305, erb: A4V01_01745, euc: EC1_15900, euc: EC1_14650, erb: A4V01_15655, erb: A4V01_04415

## Sheet: Table S7
Table S7. KEGG orthologues involving the transport (PTS system), catalyzation and regulation of the metabolisms of 13 carbohydrate substrates.
Function		K_number	K_name	Describe	legend
Transport	PTS system	K02768	PTS-Fru-EIIA, fruB	PTS system, fructose-specific IIA component
		K02769	PTS-Fru-EIIB, fruA	PTS system, fructose-specific IIB component
		K02770	PTS-Fru-EIIC, fruA	PTS system, fructose-specific IIC component
		K02744	PTS-Aga-EIIA, agaF	PTS system, N-acetylgalactosamine-specific IIA component
		K02745	PTS-Aga-EIIB, agaV	PTS system, N-acetylgalactosamine-specific IIB component
		K02746	PTS-Aga-EIIC, agaW	PTS system, N-acetylgalactosamine-specific IIC component
		K02747	PTS-Aga-EIID, agaE	PTS system, N-acetylgalactosamine-specific IID component
		K02793	PTS-Man-EIIA, manX	PTS system, mannose-specific IIA component
		K02794	PTS-Man-EIIB, manX	PTS system, mannose-specific IIB component
		K02795	PTS-Man-EIIC, manY	PTS system, mannose-specific IIC component
		K02796	PTS-Man-EIID, manZ	PTS system, mannose-specific IID component
		K02786	PTS-Lac-EIIA, lacF	PTS system, lactose-specific IIA component
		K02788	PTS-Lac-EIIC, lacE	PTS system, lactose-specific IIC component
		K02777	PTS-Glc-EIIA, crr	PTS system, sugar-specific IIA component
		K02791	PTS-MalGlc-EIIC, malX	PTS system, maltose/glucose-specific IIC component
		K20118	PTS-Glc1-EIIC, ptsG, glcA, glcB	PTS system, glucose-specific IIC component
		K02819	PTS-Tre-EIIC, treB	PTS system, trehalose-specific IIC component
catalyzation	Aldose	K01785	galM, GALM	aldose 1-epimerase
		K01619	deoC, DERA	deoxyribose-phosphate aldolase
		K16371	gatZ-kbaZ	D-tagatose-1,6-bisphosphate aldolase subunit GatZ/KbaZ
		K01624	FBA, fbaA	fructose-bisphosphate aldolase, class II
	Deaminase	K02564	nagB, GNPDA	glucosamine-6-phosphate deaminase
		K01443	nagA, AMDHD2	N-acetylglucosamine-6-phosphate deacetylase
	Dehydratase	K01686	uxuA	mannonate dehydratase
	Dehydrogenase	K00134	GAPDH, gapA	glyceraldehyde 3-phosphate dehydrogenase
	Enolase	K01689	ENO, eno	enolase
	Epimerase	K01783	rpe, RPE	ribulose-phosphate 3-epimerase
	Etherase	K07106	murQ	N-acetylmuramic acid 6-phosphate etherase
	Hydrolase	K01226	treC	trehalose-6-phosphate hydrolase
	Isomerase	K01810	GPI, pgi	glucose-6-phosphate isomerase
		K06859	pgi1	glucose-6-phosphate isomerase, archaeal
		K01812	uxaC	glucuronate isomerase
		K01809	manA, MPI	mannose-6-phosphate isomerase
		K01808	rpiB	ribose 5-phosphate isomerase B
		K02082	agaS	tagatose-6-phosphate ketose/aldose isomerase
		K01803	TPI, tpiA	triosephosphate isomerase (TIM)
	Kinase	K00850	pfkA, PFK	6-phosphofructokinase 1
		K00895	pfp, PFP	diphosphate-dependent phosphofructokinase
		K00849	galK	galactokinase
		K00845	glk	glucokinase
		K00927	PGK, pgk	phosphoglycerate kinase
		K00873	PK, pyk	pyruvate kinase
		K00948	PRPS, prsA	ribose-phosphate pyrophosphokinase
	Mutase	K15633	gpmI	2,3-bisphosphoglycerate-independent phosphoglycerate mutase
		K01835	pgm	phosphoglucomutase
		K01839	deoB	phosphopentomutase
	Oxidoreductase	K03737	por, nifJ	pyruvate-ferredoxin/flavodoxin oxidoreductase
	Phosphorylase	K00688	PYG, glgP	glycogen phosphorylase
	Pullulanase	K01200	PYG, glgP	pullulanase
	Reductase	K00040	uxuB	fructuronate reductase
	Glycosidase	K01220	E3.2.1.85, lacG	6-phospho-beta-galactosidase
		K01222	E3.2.1.86A, celF	6-phospho-beta-glucosidase
		K01223	E3.2.1.86B, bglA	6-phospho-beta-glucosidase
		K01190	lacZ	beta-galactosidase
		K01232	glvA	maltose-6'-phosphate glucosidase
	Transferase	K00705	malQ	4-alpha-glucanotransferase
		K00975	glgC	glucose-1-phosphate adenylyltransferase
	Transketolase	K00615	E2.2.1.1, tktA, tktB	transketolase
Regulation	Repressor	K02081	agaR	DeoR family transcriptional regulator, aga operon transcriptional repressor
		K03436	fruR2, fruR	DeoR family transcriptional regulator, fructose operon transcriptional repressor
		K02530	lacR	DeoR family transcriptional regulator, lactose phosphotransferase system repressor

## Sheet: Table S8
Table S8. Prediction of PUL in the genomes of Erysipelotrichaceae strains.
Function	Candidate substrates	4-8-110	4-15-1	4-2-123	4-6-57	5-26-39	Erysipelothrix_rhusiopathiae_strain_NCTC8163	Erysipelothrix_rhusiopathiae_SY1027	Erysipelothrix_sp_15TAL0474	Erysipelothrix_sp_HDW6A	Erysipelothrix_sp_HDW6C	Turicibacter_sanguinis_strainMOL361	Turicibacter_sp_H121	Absiella_argi_JCM30884	Absiella_sp_9CBEGH2	Clostridium_innocuum_strainATCC14501	Clostridium_innocuum_strainLC-LUMC-CI-001	Erysipelotrichaceae_bacterium_I46	Eubacterium_cylindroides_T2-87	Faecalibaculum_rodentium_strain_Alo17	Erysipelotrichaceae_bacterium_SG0102	Erysipelotrichaceae_bacterium_GAM147	Longibaculum_sp_KGMB06250	Erysipelothrix_larvae_strain_LV19	Erysipelothrix_sp_HDW6B	Erysipelothrix_rhusiopathiae_strainKC-Sb-R1	Erysipelothrix_rhusiopathiae_strainML101	Erysipelothrix_rhusiopathiae_strainZJ	Erysipelothrix_rhusiopathiae_str_Fujisawa	Erysipelothrix_rhusiopathiae_strainWH13013	Erysipelothrix_rhusiopathiae_strainGXBY-1
degradation	carboxymethylcellulose， xylan， beta-glucan， lichenan	√	√	√	√	√	√	√	√	√	√			√	√		√	√	√		√		√		√	√	√	√	√	√	√
	xylan， beta-glucan， lichenan				√																	√	√
	glycosaminoglycan	√	√				√	√	√		√														√	√	√	√	√	√	√
	unsaturated hyaluronate disaccharide， chondroitin disaccharide	√	√				√	√			√															√	√	√	√	√	√
	N-glycan	√	√				√	√			√															√	√	√	√	√	√
	pectin	√	√				√	√	√		√														√	√	√	√	√	√	√
	4-methylumbelliferyl 6-azido-6-deoxy-beta-D-galactoside												√									√	√
	galactooligosaccharide																					√	√
	cellobiose												√						√			√	√
	mucin											√	√							√
	raffinose											√
	O-glycan， N-glycan																		√
	kestose																		√
biosynthesis	capsule polysaccharide	√	√											√					√			√
	O-antigen		√
	exopolysaccharide		√
	O-antigen， unknown polysaccharide		√
	exopolysaccharide， lipopolysaccharide， capsule polysaccharide		√
Note: “√” means that presence of PUL on the genomes of the strains.
